# Supplementary material for: Aging Weakens Memory for Schema-Deviant Objects and Decouples Gaze Sampling from Retrieval Decisions
Source: Brain Sci. 2026 Mar 5;16(3):289. doi: 10.3390/brainsci16030289 (PMC13024725; doi:10.3390/brainsci16030289)
Supplement: Supplementary file 1 [file brainsci-16-00289-s001.zip]

Archive with 1 entries (1 files):
- brainsci-4142192-supplementary.pdf
